# Supplementary material for: How does culinary medicine training impact the diet-related knowledge, skills and attitudes of undergraduate medical students in Germany?—A systematic review
Source: BMC Med Educ. 2026 Jun 3;26:895. doi: 10.1186/s12909-026-09580-2 (PMC13231769; doi:10.1186/s12909-026-09580-2)
Supplement: Supplementary file 1 — Supplementary Material 1: PRISMA checklist for abstracts and the detailed guideline can be found in the supplementary material (Table S1, S2). All databases, search strings and results are provided in the supplementary material (Table S3). [file 12909_2026_9580_MOESM1_ESM.zip]

Archive with 3 entries (3 files):
- Table S 2_ PRISMA_2020_checklist_revised.docx
- Table S1_PRISMA_2020_abstract_checklist(1).docx
- Table S3.docx
